# Supplementary material for: Synergistic Effects of Pyrrosia lingua Caffeoylquinic Acid Compounds with Levofloxacin Against Uropathogenic Escherichia coli: Insights from Molecular Dynamics Simulations, Antibiofilm, and Antimicrobial Assessments
Source: Molecules. 2024 Nov 30;29(23):5679. doi: 10.3390/molecules29235679 (PMC11643949; doi:10.3390/molecules29235679)
Supplement: Supplementary file 1 [file molecules-29-05679-s001.zip]

Archive with 1 entries (1 files):
- molecules-3235764-supplementary.pdf
